# Supplementary material for: Antibacterial effect of an herbal toothpaste containing Bamboo salt: a randomized double-blinded controlled clinical trial
Source: BMC Oral Health. 2022 May 19;22:193. doi: 10.1186/s12903-022-02224-z (PMC9121567; doi:10.1186/s12903-022-02224-z)
Supplement: Supplementary file 1 — Additional file 1. Raw data: generated and analysed during the study. [file 12903_2022_2224_MOESM1_ESM.xlsx]

## Sheet: Crest
Crest toothpaste
row	SM Before	SM After	LB Before	LB After
1	53000000	23000000	117000000	35000000
2	112000000	2300000	119000000	21000000
3	97000000	13100000	47000000	1680000
4	42000000	31000000	91000000	6100000
5	110000000	67000000	175000000	5300000
6	111000000	43000000	180000000	45000000
7	880000	50000000	68000000	78000000
8	150000000	34000000	137000000	119000000
9	3900000	2900000	199000000	11000000
10	5800000	4300000	79000000	51000000
11	45000000	6700000	12700000	8200000
12	96000000	2800000	3000000	4500000
13	71000000	21000000	12700000	18000000
14	93000000	44000000	82000000	32000000
15	61000000	1500000	5300000	1700000
16	4100000	44000000	4200000	73000000
17	183000000	48000000	62000000	72000000
18	41000000	32000000	9000000	36000000
19	50000000	7300000	64000000	9900000
20	198000000	41000000	197000000	115000000
21	29000000	5700000	22000000	6500000
22	92000000	13000000	131000000	37000000
23	56000000	7400000	76000000	7600000
24	85000000	2900000	950000000	6800000
25	115000000	3600000	148000000	5200000
26	34000000	3600000	51000000	4100000
27	53000000	33000000	36000000	9800000
28	3800000	7100000	6500000	7700000
29	25000000	96000000	2900000	9200000
30	67000000	600000	87000000	31000000

## Sheet: Bamboo
Bamboo-Salt toothpaste
row	SM Before	SM After	LB Before	LB After
31	118000000	67000000	133000000	13900000
32	58000000	48000000	58000000	11600000
33	57000000	36000000	72000000	9800000
34	56000000	11000000	56000000	51000000
35	29000000	6600000	148000000	8700000
36	53000000	6200000	120000000	34000000
37	111000000	41000000	180000000	23000000
38	3900000	1150000	79000000	63000000
39	5800000	3100000	12700000	1300000
40	115000000	3900000	148000000	4700000
41	96000000	6200000	12700000	2900000
42	45000000	7300000	3000000	1100000
43	111000000	8900000	5300000	2100000
44	4100000	2500000	4200000	2200000
45	29000000	10000000	22000000	3800000
46	92000000	19000000	131000000	5300000
47	120000000	91000000	146000000	210000000
48	34000000	26000000	51000000	40000000
49	51000000	7100000	36000000	4400000
50	4400000	1200000	220000000	3300000
51	62000000	12000000	81000000	5500000
52	24000000	22000000	2900000	2500000
53	57000000	6300000	610000000	59000000
54	4100000	3900000	4200000	3200000
55	115000000	48000000	150000000	66000000
56	118000000	5300000	133000000	2700000
57	48000000	21000000	50000000	11500000
58	23000000	3700000	160000000	5500000
59	41000000	1310000	72000000	6300000
60	82000000	21500000	120000000	81500000
